# Supplementary material for: Pathogenicity and Volatile Nematicidal Metabolites from Duddingtonia flagrans against Meloidogyne incognita
Source: Microorganisms. 2021 Oct 31;9(11):2268. doi: 10.3390/microorganisms9112268 (PMC8624258; doi:10.3390/microorganisms9112268)
Supplement: Supplementary file 1 [file microorganisms-09-02268-s001.zip]

Archive with 1 entries (1 files):
- microorganisms-1420844-supplementary.pdf
